# Supplementary material for: Association of dietary proteins with serum creatinine and estimated glomerular filtration rate in a general population sample: the CHRIS study
Source: J Nephrol. 2022 Aug 5;36(1):103–14. doi: 10.1007/s40620-022-01409-7 (PMC9894942; doi:10.1007/s40620-022-01409-7)
Supplement: Supplementary file 2 — Supplementary file2 (XLSX 23 KB) [file 40620_2022_1409_MOESM2_ESM.xlsx]

## Sheet: Suppl.Table1
Supplemental Table 1. Description of selected food items from the GA2LEN FFQ and their corresponding protein content (expressed in g per 100g food) for the estimation of total daily intake of protein for the specific groups of protein sources.
	Protein from specific sources
Selected food items	Total protein	Mixed sources	Animals	Plants	Grains	Other plants	Legumes	Red, processed meat and offal	Processed meat	Poultry	Fish	Eggs	Dairy
Bread, brown, average	7.9	N	N	7.9	7.9	N	N	N	N	N	N	N	N
Bread any white, average	8.7	N	N	8.7	8.7	N	N	N	N	N	N	N	N
Crispbread, rye	8.6	N	N	8.6	8.6	N	N	N	N	N	N	N	N
Bread, naan, retail	7.8	N	N	7.8	7.8	N	N	N	N	N	N	N	N
Chapatis, made with fat, retail	8.1	N	N	8.1	8.1	N	N	N	N	N	N	N	N
Rusks	6.5	N	N	6.5	6.5	N	N	N	N	N	N	N	N
Breakfast cereal, crunchy clusters type, without nuts, unfortified	7.2	N	N	7.2	7.2	N	N	N	N	N	N	N	N
Couscous in savoury dishes	7.2	N	N	7.2	7.2	N	N	N	N	N	N	N	N
Polenta	1.9	N	N	1.9	1.9	N	N	N	N	N	N	N	N
Pasta, plain, fresh, boiled	6.6	N	N	6.6	6.6	N	N	N	N	N	N	N	N
Pasta, wholewheat, spaghetti, dried, boiled in unsalted water	5.2	N	N	5.2	5.2	N	N	N	N	N	N	N	N
Pasta, ravioli, meat filling, canned in tomato sauce	2.3	2.3	N	N	N	N	N	N	N	N	N	N	N
Noodles, egg, medium, dried, boiled in unsalted water	5.8	N	N	5.8	5.8	N	N	N	N	N	N	N	N
Cake, loaf, retail	3.3	3.3	N	N	N	N	N	N	N	N	N	N	N
Pastries, Danish, retail	4.9	4.9	N	N	N	N	N	N	N	N	N	N	N
Cake, Swiss roll, homemade	7.4	7.4	N	N	N	N	N	N	N	N	N	N	N
Muffins, American, not chocolate, retail	5	5	N	N	N	N	N	N	N	N	N	N	N
Doughnuts, ring, iced	5.8	5.8	N	N	N	N	N	N	N	N	N	N	N
Pudding, rice, canned	4.2	4.2	N	N	N	N	N	N	N	N	N	N	N
Biscuits, plain, homemade	6.2	6.2	N	N	N	N	N	N	N	N	N	N	N
Crackers	9.8	N	N	9.8	9.8	N	N	N	N	N	N	N	N
Rice, white, long grain, easy cook, boiled in unsalted water	3	N	N	3	3	N	N	N	N	N	N	N	N
Rice, brown, wholegrain, boiled in unsalted water	3.6	N	N	3.6	3.6	N	N	N	N	N	N	N	N
Noodles, rice, fine, dried, boiled in unsalted water	1.9	N	N	1.9	1.9	N	N	N	N	N	N	N	N
Sugar, white	Tr	N	N	N	N	N	N	N	N	N	N	N	N
Jam, fruit with edible seeds	0.6	N	N	0.6	N	0.6	N	N	N	N	N	N	N
Honey	0.4	N	N	N	N	N	N	N	N	N	N	N	N
Sweets, boiled	Tr	N	N	N	N	N	N	N	N	N	N	N	N
Cereal bars, with fruit and/or nuts, no chocolate, unfortified	5.6	N	N	5.6	5.6	N	N	N	N	N	N	N	N
Lollies, with real fruit juice	0.1	N	N	N	N	N	N	N	N	N	N	N	N
Chocolate covered bar with caramel and cereal	5.2	5.2	N	N	N	N	N	N	N	N	N	N	N
Chocolate, milk	7.3	7.3	N	N	N	N	N	N	N	N	N	N	N
Oil, vegetable, average	Tr	N	N	N	N	N	N	N	N	N	N	N	N
Oil, sunflower	Tr	N	N	N	N	N	N	N	N	N	N	N	N
Oil, olive	Tr	N	N	N	N	N	N	N	N	N	N	N	N
Extra virgin olive oil	Tr	N	N	N	N	N	N	N	N	N	N	N	N
Rape seed oil	Tr	N	N	N	N	N	N	N	N	N	N	N	N
Normal margarine	Tr	N	N	N	N	N	N	N	N	N	N	N	N
Blended spreads	0.3	N	N	N	N	N	N	N	N	N	N	N	N
Soya-based margarine or spreads	0.2	N	N	N	N	N	N	N	N	N	N	N	N
Peanuts, dry roasted	25.7	N	N	25.7	N	25.7	N	N	N	N	N	N	N
Cashew nuts, kernel only, plain	17.7	N	N	17.7	N	17.7	N	N	N	N	N	N	N
Beans, red kidney, dried, boiled in unsalted water	8.4	N	N	8.4	N	N	8.4	N	N	N	N	N	N
Lentils, green and brown, whole, dried, boiled in unsalted water	8.8	N	N	8.8	N	N	8.8	N	N	N	N	N	N
Beans, chick peas, Kabuli, whole, dried, boiled in unsalted water	8.4	N	N	8.4	N	N	8.4	N	N	N	N	N	N
Beans, green, boiled in unsalted water	2.1	N	N	2.1	N	N	2.1	N	N	N	N	N	N
Beans, broad, whole, boiled in unsalted water	5.1	N	N	5.1	N	N	5.1	N	N	N	N	N	N
Beans, soya, dried, boiled in unsalted water	14	N	N	14	N	N	14	N	N	N	N	N	N
Lettuce, average, raw	1.2	N	N	1.2	N	1.2	N	N	N	N	N	N	N
Spinach, mature, raw	2.8	N	N	2.8	N	2.8	N	N	N	N	N	N	N
Chard, Swiss, raw	1.8	N	N	1.8	N	1.8	N	N	N	N	N	N	N
Amaranth leaves, raw	3.5	N	N	3.5	N	3.5	N	N	N	N	N	N	N
Okra, raw	2.8	N	N	2.8	N	2.8	N	N	N	N	N	N	N
Tomatoes, standard, raw	0.5	N	N	0.5	N	0.5	N	N	N	N	N	N	N
Aubergine, raw	0.9	N	N	0.9	N	0.9	N	N	N	N	N	N	N
Courgette, raw	1.8	N	N	1.8	N	1.8	N	N	N	N	N	N	N
Peppers, capsicum, green, raw	0.8	N	N	0.8	N	0.8	N	N	N	N	N	N	N
Cucumber, raw, flesh and skin	1	N	N	1	N	1	N	N	N	N	N	N	N
Carrots, old, raw	0.5	N	N	0.5	N	0.5	N	N	N	N	N	N	N
Parsnip, raw	1.8	N	N	1.8	N	1.8	N	N	N	N	N	N	N
Turnip, flesh only, raw	0.9	N	N	0.9	N	0.9	N	N	N	N	N	N	N
Artichoke, globe, raw	2.8	N	N	2.8	N	2.8	N	N	N	N	N	N	N
Radish leaves, raw	0.7	N	N	0.7	N	0.7	N	N	N	N	N	N	N
Beetroot, raw	1.7	N	N	1.7	N	1.7	N	N	N	N	N	N	N
Celery, raw	0.5	N	N	0.5	N	0.5	N	N	N	N	N	N	N
Coleslaw, not low calorie, retail	0.8	N	N	0.8	N	0.8	N	N	N	N	N	N	N
Sweetcorn, baby, fresh and frozen, boiled in unsalted water	2.5	N	N	2.5	N	2.5	N	N	N	N	N	N	N
Asparagus, raw	2.9	N	N	2.9	N	2.9	N	N	N	N	N	N	N
Mixed herbs, dried	12.1	N	N	12.1	N	12.1	N	N	N	N	N	N	N
Leeks, raw	1.6	N	N	1.6	N	1.6	N	N	N	N	N	N	N
Mushrooms, white, raw	1	N	N	1	N	1	N	N	N	N	N	N	N
Onions, raw	1	N	N	1	N	1	N	N	N	N	N	N	N
Garlic, raw	7.9	N	N	7.9	N	7.9	N	N	N	N	N	N	N
Cauliflower, raw	2.5	N	N	2.5	N	2.5	N	N	N	N	N	N	N
Pumpkin, flesh only, raw	0.7	N	N	0.7	N	0.7	N	N	N	N	N	N	N
Brussels sprouts, raw	3.5	N	N	3.5	N	3.5	N	N	N	N	N	N	N
Green peas	6.9	N	N	6.9	N	N	6.9	N	N	N	N	N	N
Broccoli, green, raw	4.3	N	N	4.3	N	4.3	N	N	N	N	N	N	N
Cabbage, average, raw	1.8	N	N	1.8	N	1.8	N	N	N	N	N	N	N
Gherkins, pickled, drained	0.9	N	N	0.9	N	0.9	N	N	N	N	N	N	N
Ginger, fresh	1.8	N	N	1.8	N	1.8	N	N	N	N	N	N	N
Potatoes, old, mashed with butter	1.9	N	N	1.9	N	1.9	N	N	N	N	N	N	N
Potatoes, old, baked, flesh and skin	2.5	N	N	2.5	N	2.5	N	N	N	N	N	N	N
Potatoes, new and salad, boiled in salted water, flesh and skin	1.8	N	N	1.8	N	1.8	N	N	N	N	N	N	N
Gnocchi	1.9	N	N	1.9	N	1.9	N	N	N	N	N	N	N
Potato cakes, fried in rapeseed oil	3.9	N	N	3.9	N	3.9	N	N	N	N	N	N	N
Sweet potato, boiled in unsalted water, flesh only	1.1	N	N	1.1	N	1.1	N	N	N	N	N	N	N
Fried potato	6.2	N	N	6.2	N	6.2	N	N	N	N	N	N	N
Apples, eating, raw, flesh and skin, weighed with core	0.5	N	N	0.5	N	0.5	N	N	N	N	N	N	N
Pears, average, flesh and skin, raw, weighed with core and stalk	0.3	N	N	0.3	N	0.3	N	N	N	N	N	N	N
Avocado, average, flesh only	1.9	N	N	1.9	N	1.9	N	N	N	N	N	N	N
Mangoes, ripe, raw, flesh only	0.7	N	N	0.7	N	0.7	N	N	N	N	N	N	N
Apricots, raw, flesh and skin	0.9	N	N	0.9	N	0.9	N	N	N	N	N	N	N
Nectarines, flesh and skin	1.4	N	N	1.4	N	1.4	N	N	N	N	N	N	N
Peaches, raw, flesh and skin	1	N	N	1	N	1	N	N	N	N	N	N	N
Plums, average, raw, flesh and skin	0.6	N	N	0.6	N	0.6	N	N	N	N	N	N	N
Cherries, flesh and skin, raw	0.9	N	N	0.9	N	0.9	N	N	N	N	N	N	N
Rhubarb, stems only, raw	0.9	N	N	0.9	N	0.9	N	N	N	N	N	N	N
Blueberries	0.9	N	N	0.9	N	0.9	N	N	N	N	N	N	N
Bananas, raw, flesh only, weighed with skin	0.8	N	N	0.8	N	0.8	N	N	N	N	N	N	N
Melon, flesh only, average	0.5	N	N	0.5	N	0.5	N	N	N	N	N	N	N
Grapes, average	0.7	N	N	0.7	N	0.7	N	N	N	N	N	N	N
Orange juice, freshly squeezed	0.6	N	N	0.6	N	0.6	N	N	N	N	N	N	N
Pineapple, raw, flesh only	0.4	N	N	0.4	N	0.4	N	N	N	N	N	N	N
Kiwi fruit, flesh and seeds	1.1	N	N	1.1	N	1.1	N	N	N	N	N	N	N
Lemon juice, fresh, weighed as whole fruit	0.1	N	N	0.1	N	0.1	N	N	N	N	N	N	N
Oranges, flesh only, weighed with peel and pips	0.8	N	N	0.8	N	0.8	N	N	N	N	N	N	N
Mandarin oranges, canned in juice, whole contents	0.7	N	N	0.7	N	0.7	N	N	N	N	N	N	N
Grapefruit, flesh only, raw, weighed with peel and pips	0.5	N	N	0.5	N	0.5	N	N	N	N	N	N	N
Fruit cocktail, canned in juice, whole contents	0.4	N	N	0.4	N	0.4	N	N	N	N	N	N	N
Raisins	2.1	N	N	2.1	N	2.1	N	N	N	N	N	N	N
Figs, whole green fruit, raw	1.3	N	N	1.3	N	1.3	N	N	N	N	N	N	N
Prunes, flesh and skin, weighed with stones	2.8	N	N	2.8	N	2.8	N	N	N	N	N	N	N
Olives, green, in brine, drained, flesh and skin	0.9	N	N	0.9	N	0.9	N	N	N	N	N	N	N
Fruit juice drink/squash, diluted	0	N	N	N	N	N	N	N	N	N	N	N	N
Fruit juice drink/squash, no sugar added, diluted	0	N	N	N	N	N	N	N	N	N	N	N	N
Fruit juice drink, carbonated, ready to drink	Tr	N	N	N	N	N	N	N	N	N	N	N	N
Tap water (water, distilled)		N	N	N	N	N	N	N	N	N	N	N	N
Mineral water (water, tonic)		N	N	N	N	N	N	N	N	N	N	N	N
Normal carbonated/soft/isotonic drinks	Tr	N	N	N	N	N	N	N	N	N	N	N	N
Diet carbonated/soft/isotonic drinks	0.2	N	N	N	N	N	N	N	N	N	N	N	N
Tea, black, infusion, average	0.1	N	N	N	N	N	N	N	N	N	N	N	N
Coffee, infusion, average	0.2	N	N	N	N	N	N	N	N	N	N	N	N
Tea, herbal, infusion	0	N	N	N	N	N	N	N	N	N	N	N	N
Beer, bitter, average (<4% ABV)	0.3	N	N	N	N	N	N	N	N	N	N	N	N
Wine, red	0.1	N	N	N	N	N	N	N	N	N	N	N	N
Wine, white, medium	0.1	N	N	N	N	N	N	N	N	N	N	N	N
Wine, rose, medium	0.1	N	N	N	N	N	N	N	N	N	N	N	N
Sherry, medium	0.1	N	N	N	N	N	N	N	N	N	N	N	N
Spirits, 40% volume	Tr	N	N	N	N	N	N	N	N	N	N	N	N
Beef, braising steak, braised, lean and fat	32.9	N	32.9	N	N	N	N	32.9	N	N	N	N	N
Burger, beef, 62-85% beef, raw	15.9	N	15.9	N	N	N	N	15.9	N	N	N	N	N
Beef, mince, raw	19.7	N	19.7	N	N	N	N	19.7	N	N	N	N	N
Beef, stewing steak, raw, lean	22.6	N	22.6	N	N	N	N	22.6	N	N	N	N	N
Pork, chump steaks, raw, lean and fat	21.3	N	21.3	N	N	N	N	21.3	N	N	N	N	N
Sausages, pork, chilled, grilled	14.5	N	14.5	N	N	N	N	14.5	14.5	N	N	N	N
Veal, escalope, raw	22.7	N	22.7	N	N	N	N	22.7	N	N	N	N	N
Rabbit, raw, meat only (small game)	21.9	N	21.9	N	N	N	N	21.9	N	N	N	N	N
Lamb, average, raw, lean and fat	19	N	19	N	N	N	N	19	N	N	N	N	N
Pork, belly joint/slices, grilled, lean and fat	27.4	N	27.4	N	N	N	N	27.4	N	N	N	N	N
Ham, gammon joint, boiled	23.3	N	23.3	N	N	N	N	23.3	23.3	N	N	N	N
Frankfurter	13.6	N	13.6	N	N	N	N	13.6	13.6	N	N	N	N
Bacon rashers, back, dry-cured, grilled	28.4	N	28.4	N	N	N	N	28.4	28.4	N	N	N	N
Chicken, breast, grilled with skin, meat	29.8	N	29.8	N	N	N	N	N	N	29.8	N	N	N
Chicken fricassee, homemade	10	N	10	N	N	N	N	N	N	10	N	N	N
Turkey, meat, average, raw	22.6	N	22.6	N	N	N	N	N	N	22.6	N	N	N
Any smoked/cured poultry	21.6	N	21.6	N	N	N	N	N	N	21.6	N	N	N
Pate, liver	12.6	N	12.6	N	N	N	N	12.6	N	N	N	N	N
Tongue, sheep, meat only, stewed	18.2	N	18.2	N	N	N	N	18.2	N	N	N	N	N
Salmon, wild, fresh only, raw	22.1	N	22.1	N	N	N	N	N	N	N	22.1	N	N
Cod, fresh only, raw	17.5	N	17.5	N	N	N	N	N	N	N	17.5	N	N
Roe, cod, hard, raw	21.7	N	21.7	N	N	N	N	N	N	N	21.7	N	N
Mussels, raw	12.1	N	12.1	N	N	N	N	N	N	N	12.1	N	N
Salmon, smoked (cold-smoked)	22.8	N	22.8	N	N	N	N	N	N	N	22.8	N	N
Cod, dried, salted, boiled	32.5	N	32.5	N	N	N	N	N	N	N	32.5	N	N
Tuna, canned in brine, drained	24.9	N	24.9	N	N	N	N	N	N	N	24.9	N	N
Crab, canned in brine, drained	18.1	N	18.1	N	N	N	N	N	N	N	18.1	N	N
Eggs, chicken, whole, boiled	14.1	N	14.1	N	N	N	N	N	N	N	N	14.1	N
Omelette, plain, homemade	10.9	10.9	N	N	N	N	N	N	N	N	N	N	N
Milk, semi-skimmed, pasteurised, average	3.5	N	3.5	N	N	N	N	N	N	N	N	N	3.5
Milk, skimmed, pasteurised, average	3.5	N	3.5	N	N	N	N	N	N	N	N	N	3.5
Milk, condensed, whole, sweetened	7.4	N	7.4	N	N	N	N	N	N	N	N	N	7.4
Sheep or goat milk	3.1	N	3.1	N	N	N	N	N	N	N	N	N	3.1
Sheep or goat milk	5.4	N	5.4	N	N	N	N	N	N	N	N	N	5.4
Yogurt, whole milk, plain	5.7	N	5.7	N	N	N	N	N	N	N	N	N	5.7
Yogurt, Greek style, plain	5.7	N	5.7	N	N	N	N	N	N	N	N	N	5.7
Milk, soya, non-dairy alternative to milk, unsweetened, fortified	2.4	N	N	2.4	N	2.4	N	N	N	N	N	N	N
Cheese, cheddar, English	36.2	N	36.2	N	N	N	N	N	N	N	N	N	36.2
Cheese, brie, with outer rind removed	20.3	N	20.3	N	N	N	N	N	N	N	N	N	20.3
Cheese, gouda	25.3	N	25.3	N	N	N	N	N	N	N	N	N	25.3
Cheese, cottage, plain	9.4	N	9.4	N	N	N	N	N	N	N	N	N	9.4
Cheese, feta	18.6	N	18.6	N	N	N	N	N	N	N	N	N	18.6
Fresh cheese	14.6	N	14.6	N	N	N	N	N	N	N	N	N	14.6
Ice cream bars/choc ices, chocolate coated, luxury	3.5	N	3.5	N	N	N	N	N	N	N	N	N	3.5
Cream, fresh, single	3.3	N	3.3	N	N	N	N	N	N	N	N	N	3.3
Sour creme	3.9	N	3.9	N	N	N	N	N	N	N	N	N	3.9
Tofu, soya bean, steamed	8.1	N	N	8.1	N	N	8.1	N	N	N	N	N	N
Dressing, French	0.3	N	N	N	N	N	N	N	N	N	N	N	N
Mayonnaise, standard, retail	1.1	1.1	N	N	N	N	N	N	N	N	N	N	N
White	4.4	4.4	N	N	N	N	N	N	N	N	N	N	N
Fish soup	2.1	N	2.1	N	N	N	N	N	N	N	2.1	N	N
Pizza, cheese and tomato, retail	12.2	12.2	N	N	N	N	N	N	N	N	N	N	N
Tomato ketchup	1.6	N	N	1.6	N	N	N	N	N	N	N	N	N
Lard	Tr	N	Tr	N	N	N	N	N	N	N	N	N	N
Milk, whole, UHT (used for sourmilk)	3.21	N	3.21	N	N	N	N	N	N	N	N	N	3.21
wholemeal biscuits	12.7	12.7	N	N	N	N	N	N	N	N	N	N	N
sweet / spicy biscuits (e.g. cream, jam, chocolate)	5.2	5.2	N	N	N	N	N	N	N	N	N	N	N
normal butter (70% fat)	0.4	N	N	N	N	N	N	N	N	N	N	N	N
energy drinks (e.g. Red Bull)	Tr	N	N	N	N	N	N	N	N	N	N	N	N
whole milk	3.4	N	3.4	N	N	N	N	N	N	N	N	N	3.4
mustard	7.1	N	N	7.1	N	7.1	N	N	N	N	N	N	N
vegetable soups	1.4	N	N	1.4	N	1.4	N	N	N	N	N	N	N
pasta and rice	9.3	N	N	9.3	9.3	N	N	N	N	N	N	N	N
breaded fish fillet (e.g. fish sticks)	14.3	N	14.3	N	N	N	N	N	N	N	14.3	N	N
linseed oil	0.11	N	N	N	N	N	N	N	N	N	N	N	N
linseed oil	0	N	N	N	N	N	N	N	N	N	N	N	N
spreads with nuts (e.g. Nutella, peanut butter) (1 teaspoon)	5.41	5.41	N	N	N	N	N	N	N	N	N	N	N
capers	6.67	N	N	N	N	N	N	N	N	N	N	N	N
kaki	0.8	N	N	0.8	N	0.8	N	N	N	N	N	N	N
decaffeinated coffee or tea	0.1	N	N	N	N	N	N	N	N	N	N	N	N
lactose-free milk	3.33	N	3.33	N	N	N	N	N	N	N	N	N	3.33
kefir	2.92	N	2.92	N	N	N	N	N	N	N	N	N	2.92
side dishes with cheese, vegetables, ham (e.g. sofficini)	8.4	8.4	N	N	N	N	N	N	N	N	N	N	N
